# Supplementary material for: Temporal Trends in Mortality from Alzheimer’s Disease in Federal District, Brazil: An Ecological Study (2010–2018)
Source: Int J Environ Res Public Health. 2023 Sep 5;20(18):6713. doi: 10.3390/ijerph20186713 (PMC10530803; doi:10.3390/ijerph20186713)
Supplement: Supplementary file 1 [file ijerph-20-06713-s001.zip]

Archive with 1 entries (1 files):
- ijerph-2332223-supplementary.pdf
